# Supplementary material for: Evolution of eumalacostracan development—new insights into loss and reacquisition of larval stages revealed by heterochrony analysis
Source: EvoDevo. 2015 Mar 11;6:4. doi: 10.1186/2041-9139-6-4 (PMC4429915; doi:10.1186/2041-9139-6-4)
Supplement: Supplementary file 1 — Additional file 1: Event sequence overview for all investigated taxa. For each of the investigated taxa, a matrix is given in form of a spreadsheet, in which the events are listed against the specified semaphoronts. Specifications of semaphoronts used in our data set are given in bold in the upper row. Stage specifications from the literature are given in italics (second row). Rank values are also shown. Event categories, event abbreviations (brackets), and event numbers are given in three columns on the left. Furthermore, the literature source used to code the respective events is given. If an event occurs for the first time in a specific semaphoront, the respective field is marked with one of the following abbreviations or symbols: ‘figure number’ (events that are coded from observations made in the present study and depicted in the specified figure), ‘x’ (events that are coded from our observations but not depicted), ‘-’ (the event is not observed), ‘n’ (the event is not applicable), ‘[reference number]’ (the event is coded from the given literature source), ‘scientists name, personal communication’ (if the event is coded following personal communications). (XLSX 29 KB) [file 13227_2014_151_MOESM1_ESM.xlsx]

## Sheet: Taxa
Gonodactylaceus falcatus
Semaphoront			Gf EN1	Gf EN2	Gf I	Gf II	Gf III	Gf P2	Gf VI	Gf V	Gf VI	Gf HAT
Stage [81]			early egg nauplius	late egg nauplius			thoracopod 8	pleopod 2
	Event	Event number
Rank			1	2	3	4	5	6	7	8	9	10
External Morphology	[A1/A2]	1	fig. 4a
	[Md]	2	fig. 4a
	[Mx1]	3			[67]
	[Mx2]	4				[67]
	[T1]	5				[67]
	[P6]	6							[67]
	[FS]	7					[67]
Musculature	[st]	8				[67]
	[a1-m]	9					[67]
	[a1-l]	10										[85]
	[a2-m]	11							[67]
	[a2-l]	12				[67]
	[md-m]	13					[67]
	[md-l]	14				[67]
	[mx1-m]	15								[67]
	[mx1-l]	16										[85]
	[lmp-mx1]	17							[67]
	[mx2-m]	18										[85]
	[mx2-l]	19					[67]
	[lmp-mx2]	20					[67]
	[t1-m]	21										[85]
	[t1-l]	22										[85]
	[lmp-t1]	23				[67]
	[lmp-p6]	24							[67]
	[lmp-post]	25				[67]
Nervous system	[NGA]	26		[82]
	[mx1-g]	27					[82]
	[mx2-g]	28					[82]
	[t1-g]	29						[82]
	[p6-g]	30									[60]
	[NEA]	31		[82]
	[PPN]	32		[82]
Hatching	[HAT]	33										[67]
Sicyonia ingentis
Semaphoront			Si EN 13h	Si EN 15h	Si EN 17h	Si EN 20h	Si EN 23h	Si N1	Si N3	Si N4	Si N5	Lv PZ2	Lv M2
Stage [76]			embryo 13 hours	embryo 15 hours	embryo 17 hours	embryo 20 hours	embryo 23 hours
Stage [77]								first nauplius	third nauplius	fourth nauplius	fifth nauplius	second protozoea	second mysis
	Event	Event number
Rank			1	2	3	4	5	6	7	8	9	10	11
External Morphology	[A1/A2]	1	[76]
	[Md]	2	[76]
	[Mx1]	3							fig. 4f
	[Mx2]	4							fig. 4f
	[T1]	5							fig. 4f
	[P6]	6											[86]
	[FS]	7										[86]
Musculature	[st]	8							[76]
	[a1-m]	9			[76]
	[a1-l]	10			[76]
	[a2-m]	11				[76]
	[a2-l]	12		[76]
	[md-m]	13				[76]
	[md-l]	14			[76]
	[mx1-m]	15									[76]
	[mx1-l]	16									[76]
	[lmp-mx1]	17								fig. 4g
	[mx2-m]	18									[76]
	[mx2-l]	19									[76]
	[lmp-mx2]	20								fig. 4g
	[t1-m]	21									[76]
	[t1-l]	22									[76]
	[lmp-t1]	23								fig. 4g
	[lmp-p6]	24										[86]
	[lmp-post]	25								fig. 4g
Nervous system	[NGA]	26			fig. 4e
	[mx1-g]	27								fig. 4g
	[mx2-g]	28								fig. 4g
	[t1-g]	29									fig. 4h
	[p6-g]	30										Caterina Biffis, personal communication
	[NEA]	31					Caterina Biffis, personal communication
	[PPN]	32					Caterina Biffis, personal communication
Hatching	[HAT]	33						[76]
Neocaridina heteropoda
Semaphoront			Nh EN	Nh I	Nh I+	Nh II	Nh III	Nh III(+)	Nh IV	Nh HAT	Nh V
	Event	Event number
Rank			1	2	3	4	5	6	7	8	9
External Morphology	[A1/A2]	1	[67]
	[Md]	2	[67]
	[Mx1]	3			[67]
	[Mx2]	4			[67]
	[T1]	5			[67]
	[P6]	6							[67]
	[FS]	7				[67]
Musculature	[st]	8		[67]
	[a1-m]	9				[67]
	[a1-l]	10									[87]
	[a2-m]	11		[67]
	[a2-l]	12				[67]
	[md-m]	13		[67]
	[md-l]	14		[67]
	[mx1-m]	15					[67]
	[mx1-l]	16					[67]
	[lmp-mx1]	17					[67]
	[mx2-m]	18					[67]
	[mx2-l]	19					[67]
	[lmp-mx2]	20				[67]
	[t1-m]	21					[67]
	[t1-l]	22					[67]
	[lmp-t1]	23				[67]
	[lmp-p6]	24					[67]
	[lmp-post]	25				[67]
Nervous system	[NGA]	26		x
	[mx1-g]	27				fig. 5h
	[mx2-g]	28				fig. 5h
	[t1-g]	29				fig. 5h
	[p6-g]	30						x
	[NEA]	31			fig. 5d
	[PPN]	32		x
Hatching	[HAT]	33								[67]
Procambarus fallax f. virginalis
Semaphoront			Pf EN	Pf I	Pf II	Pf AS6	Pf III	Pf AS8	Pf IV	Pf HAT	Pf V
Stage [79]			AS06 stage3	AS06 stage3+	AS06 stage5	AS06 stage6	AS06 stage7	AS06 stage8	AS06 stage9	AS06 stage10
Stage [69]				V06 38%	V06 42%	V06 45%
	Event	Event number
Rank			1	2	3	4	5	6	7	8	9
External Morphology	[A1/A2]	1	[80]
	[Md]	2	[80]
	[Mx1]	3		[80]
	[Mx2]	4		[80]
	[T1]	5		[80]
	[P6]	6						[80]
	[FS]	7				[67]
Musculature	[st]	8		[67]
	[a1-m]	9									[88]
	[a1-l]	10									[88]
	[a2-m]	11									[88]
	[a2-l]	12		[67]
	[md-m]	13		[67]
	[md-l]	14		[67]
	[mx1-m]	15							[67]
	[mx1-l]	16		[67]
	[lmp-mx1]	17			[67]
	[mx2-m]	18							[67]
	[mx2-l]	19					[67]
	[lmp-mx2]	20			[67]
	[t1-m]	21							[67]
	[t1-l]	22							[67]
	[lmp-t1]	23			[67]
	[lmp-p6]	24					[67]
	[lmp-post]	25			[67]
Nervous system	[NGA]	26		[69]
	[mx1-g]	27			[69]
	[mx2-g]	28			[69]
	[t1-g]	29				[69]
	[p6-g]	30						fig. 6c
	[NEA]	31									-
	[PPN]	32		fig. 6a
Hatching	[HAT]	33								[67]
Neomysis integer
Semaphoront			Ni En	Ni HAT	Ni Naup-d	Ni I	Ni II	Ni III	Ni IV	Ni IV+	Ni VI
	Event	Event number
Rank			1	2	3	4	5	6	7	8	9
External Morphology	[A1/A2]	1	fig. 7a
	[Md]	2			[67]
	[Mx1]	3			[67]
	[Mx2]	4			[67]
	[T1]	5			[67]
	[P6]	6					x
	[FS]	7			[67]
Musculature	[st]	8					[67]
	[a1-m]	9									[89]
	[a1-l]	10									[89]
	[a2-m]	11							[67]
	[a2-l]	12							[67]
	[md-m]	13					[67]
	[md-l]	14						[67]
	[mx1-m]	15						[67]
	[mx1-l]	16							[67]
	[lmp-mx1]	17						[67]
	[mx2-m]	18						[67]
	[mx2-l]	19							[67]
	[lmp-mx2]	20				[67]
	[t1-m]	21							[67]
	[t1-l]	22							[67]
	[lmp-t1]	23				[67]
	[lmp-p6]	24						[67]
	[lmp-post]	25									-
Nervous system	[NGA]	26				fig. 7d
	[mx1-g]	27					fig. 7f
	[mx2-g]	28					fig. 7f
	[t1-g]	29						fig. 7g
	[p6-g]	30								x
	[NEA]	31									-
	[PPN]	32									-
Hatching	[HAT]	33		[67]
Parhyale hawaiensis
Semaphoront			Ph I	Ph E2	Ph E3	Ph E4	Ph E5	PhI	PhII	PhIII	PhIV	Ph HAT	Ph VI
Stage [80]			S15	S16	S18	S20	S21	S22	S22	S22	S24	S29
Stage [83]					S3 early
	Event	Event number
Rank			1	2	3	4	5	6	7	8	9	10	11
External Morphology	[A1/A2]	1	[81]
	[Md]	2	[81]
	[Mx1]	3		[81]
	[Mx2]	4		[81]
	[T1]	5		[81]
	[P6]	6					[81]
	[FS]	7				[81]
Musculature	[st]	8						[67]
	[a1-m]	9											[91]
	[a1-l]	10											[91]
	[a2-m]	11								[67]
	[a2-l]	12								[67]
	[md-m]	13								[67]
	[md-l]	14									[67]
	[mx1-m]	15								[67]
	[mx1-l]	16									[67]
	[lmp-mx1]	17											-
	[mx2-m]	18								[67]
	[mx2-l]	19								[67]
	[lmp-mx2]	20											-
	[t1-m]	21								[67]
	[t1-l]	22								[67]
	[lmp-t1]	23						[67]
	[lmp-p6]	24									[67]
	[lmp-post]	25											-
Nervous system	[NGA]	26			[83]
	[mx1-g]	27			[83]
	[mx2-g]	28			[83]
	[t1-g]	29			[83]
	[p6-g]	30							fig. 8d
	[NEA]	31											-
	[PPN]	32											-
Hatching	[HAT]	33										[67]
Artemia franciscana
Semaphoront			Af EN1	Af EN2	Af EN3	Af HAT	Af I	Af II	Af III	Af IV	Af V
Stage [84]			Na2	Na3	Na3	Na6
Stage [73]							L0	L2	L4	L6	L9
	Event	Event number
Rank			1	2	3	4	5	6	7	8	9
External Morphology	[A1/A2]	1		[84] fig. 10h, 13c
	[Md]	2		[84] fig. 10h, 13c
	[Mx1]	3							fig. 9c
	[Mx2]	4							fig. 9c
	[T1]	5						fig. 9b
	[P6]	6									n
	[FS]	7									n
Musculature	[st]	8	[84] fig 9a
	[a1-m]	9		[84] fig. 10h
	[a1-l]	10		[84] fig. 10h
	[a2-m]	11		[84] fig. 10h
	[a2-l]	12		[84] fig. 10h
	[md-m]	13		[84] fig. 10h
	[md-l]	14		[84] fig. 10h
	[mx1-m]	15							fig. 9c
	[mx1-l]	16							fig. 9c
	[lmp-mx1]	17							fig. 9c
	[mx2-m]	18									fig. 9e
	[mx2-l]	19								fig. 9d
	[lmp-mx2]	20
	[t1-m]	21							fig. 9c
	[t1-l]	22							fig. 9c
	[lmp-t1]	23							fig. 9c
	[lmp-p6]	24									n
	[lmp-post]	25									n
Nervous system	[NGA]	26		[75]
	[mx1-g]	27							[75]
	[mx2-g]	28							[75]
	[t1-g]	29							[75]
	[p6-g]	30									n
	[NEA]	31			[75]
	[PPN]	32					[75]
Hatching	[HAT]	33				x
x	Event scored from new observations, but not depicted.
-	Event absent
n	Event not applicable
For event features depicted in figures 4-9 figure abbreviation is given in the field.
Where literature is used to score events the reference source is given in the field.
