# Supplementary material for: Evolution of eumalacostracan development—new insights into loss and reacquisition of larval stages revealed by heterochrony analysis
Source: EvoDevo. 2015 Mar 11;6:4. doi: 10.1186/2041-9139-6-4 (PMC4429915; doi:10.1186/2041-9139-6-4)
Supplement: Supplementary file 2 — Additional file 2: Nexus file for analysis of heterochrony. Nexus file containing the rank-matrix and the tree topology. The data is formatted for use with PGi under R’s ape package. A rank value is coded for every event shown in Table 1. This yields a matrix of 7 × 33 cells. Since PGi cannot handle values with multiple digits, ranks 10, 11, and 12 were coded as letters a, b, and c, respectively. Absent data is coded as ‘z’ by convention. The tree topology from [28] is included in the nexus file, in a simplified form, which includes only the seven investigated taxa. (TXT 2 KB) [file 13227_2014_151_MOESM2_ESM.txt]

#NEXUS

BEGIN TAXA;
	TITLE Malacodata5.0_double_artemia;
	DIMENSIONS NTAX=8;
	TAXLABELS
		'A._franciscana_a' 'A._franciscana_b' 'G._falcatus' 'S._ingentis' 'N._heteropoda' 'P._fallax' 'N._integer' 'P._hawaiensis' 
	;

END;


BEGIN CHARACTERS;
	TITLE  Character_Matrix;
	DIMENSIONS  NCHAR=33;
	FORMAT DATATYPE = STANDARD GAP = X MISSING = Z 
CHARSTATELABELS 
		1 A1/A2,
 		2 Md,
 		3 Mx1,
 		4 Mx2,
 		5 T1, 
		6 P6,
 		7 FS,
 		8 st,
 		9 a1-m,
 		10 a1-l,
 		11 a2-m,
 		12 a2-l,
 		13 md-m,
 		14 md-l,
 		15 mx1-m,
 		16 mx1-l,
 		17 lmp-mx1,
 		18 mx2-m,
 		19 mx2-l,
 		20 lmp-mx2,
 		21 t1-m,
 		22 t1-l,
 		23 lmp-t1,
 		24 lmp-p6,
 		25 lmp-post,
 		26 NGA,
 		27 Mx1-g,
 		28 Mx2-g,
 		29 T1-g,
 		30 P6-g,
 		31 NEA,
 		32 PPN,
 		33 HAT,
 		
 		
 
	MATRIX
	'A._franciscana_a'  22776ZZ122222277798Z777ZZ2777Z354		
	'A._franciscana_b   22776ZZ122222277798Z777ZZ2777Z354
	'G._falcatus'       113447545a74548a7a55aa4742556922a
	'S._ingentis'       11777ba7334243998998998a83889a556
	'N._heteropoda'     113337424924225555545545424446328
	'P._fallax'         112226429992227237537735323346Z28
	'N._integer'        133335359977566766747746Z45568ZZ2
	'P._hawaiensis'     11222546bb888989Z88Z8869Z33337ZZa

;

END;
BEGIN TREES;
	Title Tree_Block;
	LINK Taxa = Malacodata5.0;
	TRANSLATE
		1 'A._franciscana_a',
		2 'A._franciscana_b',
		3 'G._falcatus',
		4 'S._ingentis',
		5 'N._heteropoda',
		6 'P._fallax',
		7 'N._integer',
		8 'P._hawaiensis';
	
TREE Malacostraca = (1,(2,(3,((7,8),((5,6),4)))));

END;
